# Supplementary material for: Efficacy of digital interventions in social anxiety disorder: a systematic review and Bayesian network meta-analysis
Source: Front Psychiatry. 2026 Jul 10;17:1883150. doi: 10.3389/fpsyt.2026.1883150 (PMC13397225; doi:10.3389/fpsyt.2026.1883150)
Supplement: Supplementary Figure 1 — Hot spot mapping. Two studies simultaneously included researchers from Germany, Switzerland, and Austria, and a total of 349 individuals were not included in the heat map. Map lines delineate study areas and do not necessarily depict accepted national boundaries. [file DataSheet1.zip]

Archive with 13 entries (13 files):
- Supplementary table1.docx
- Supplementary Figure 10.png
- Supplementary Figure 5.jpg
- Supplementary Figure 4.jpg
- Supplementary Figure 3.jpg
- Supplementary Figure 2.jpg
- Supplementary Figure 1.jpg
- Supplementary Figure 8.jpg
- Supplementary Figure 9.jpg
- Supplementary Figure 7.jpg
- Supplementary Figure 6.jpg
- Supplementary table2.docx
- Supplementary Tables3-8.docx
